# Supplementary material for: ZEB1 and Uveal Melanoma Invasiveness
Source: Int J Mol Sci. 2025 Oct 24;26(21):10346. doi: 10.3390/ijms262110346 (PMC12607405; doi:10.3390/ijms262110346)
Supplement: Supplementary file 1 [file ijms-26-10346-s001.zip]

Archive with 1 entries (1 files):
- ijms-3911613-supplementary.pdf
